# Supplementary material for: Modeling the Transmission of the SARS-CoV-2 Delta Variant in a Partially Vaccinated Population
Source: Viruses. 2022 Jan 16;14(1):158. doi: 10.3390/v14010158 (PMC8781299; doi:10.3390/v14010158)
Supplement: Supplementary file 1 [file viruses-14-00158-s001.zip]

Archive with 1 entries (1 files):
- viruses-1441122-supplementary.pdf
